# Supplementary material for: Transcriptomic analysis of Saccharomyces cerevisiae x Saccharomyces kudriavzevii hybrids during low temperature winemaking
Source: F1000Res. 2017 Sep 12;6:679. Originally published 2017 May 15. [Version 3] doi: 10.12688/f1000research.11550.3 (PMC5635440; doi:10.12688/f1000research.11550.3)
Supplement: Supplementary file 1 [file f1000research-6-13716-s0000.tgz]

Archive with 1 entries (1 files):
- 5876f382-fe1d-4fff-ad26-d70d9724d510.xlsx
