# Supplementary material for: Transcriptomic analysis of Saccharomyces cerevisiae x Saccharomyces kudriavzevii hybrids during low temperature winemaking
Source: F1000Res. 2017 Sep 12;6:679. Originally published 2017 May 15. [Version 3] doi: 10.12688/f1000research.11550.3 (PMC5635440; doi:10.12688/f1000research.11550.3)
Supplement: Supplementary file 1 [file f1000research-6-13716-s0000.tgz › 5876f382-fe1d-4fff-ad26-d70d9724d510.xlsx]

## Sheet: Differentially expressed genes
ID	Gene	Yeast/Comparation	Regulation
YFL014W	HSP12	VIN7	down-regulated
YHL012W	YHL012W	VIN7	down-regulated
YDR503C	LPP1	VIN7	down-regulated
YMR260C	TIF11	VIN7	down-regulated
YMR230W	RPS10b	VIN7	down-regulated
YPL123C	RNY1	VIN7	down-regulated
YDR434W	GPI17	VIN7	down-regulated
YGL150C	INO80	VIN7	down-regulated
YML132W	COS3	VIN7	down-regulated
YER050C	RSM18	VIN7	down-regulated
YGR117C	YGR117C	VIN7	down-regulated
YNL038W	GPI15	VIN7	down-regulated
YDR450W	RPS18a	VIN7	down-regulated
YJR011C	YJR011C	VIN7	down-regulated
YDR319C	YFT2	VIN7	down-regulated
YNL244C	SUI1	VIN7	down-regulated
YDR513W	GRX2	VIN7	down-regulated
YNL222W	SSU72	VIN7	down-regulated
YPL154C	PEP4	VIN7	down-regulated
YGL058W	RAD6	VIN7	down-regulated
YML026C	RPS18b	VIN7	down-regulated
YER006W	NUG1	VIN7	down-regulated
YAR050W	FLO1	VIN7	up-regulated
YJR124C	YJR124C	VIN7	up-regulated
YLR266C	PDR8	VIN7	up-regulated
YOL075C	YOL075C	VIN7	up-regulated
YNR049C	MSO1	VIN7	up-regulated
YGR087C	PDC6	VIN7	up-regulated
YLR174W	IDP2	VIN7	up-regulated
YDR407C	TRS120	VIN7	up-regulated
YNL230C	ELA1	VIN7	up-regulated
YLR222C	UTP13	VIN7	up-regulated
YJR047C	ANB1	VIN7	up-regulated
YLR190W	MMR1	VIN7	up-regulated
YMR031C	EIS1	VIN7	up-regulated
YCRX18C	YCRX18C	VIN7	up-regulated
YLR258W	GSY2	VIN7	up-regulated
YJL063C	MRPL8	VIN7	up-regulated
YLR134W	PDC5	VIN7	up-regulated
YLR044C	PDC1	VIN7	up-regulated
YER010C	YER010C	W27	down-regulated
YDL001W	RMD1	W27	down-regulated
YLR066W	SPC3	W27	down-regulated
YGL015C	YGL015C	W27	up-regulated
YNR050C	LYS9	W27	up-regulated
YMR219W	ESC1	W27	up-regulated
YMR288W	HSH155	W27	up-regulated
YOR225W	YOR225W	W27	up-regulated
YCR012W	PGK1	W27	up-regulated
YER133W	GLC7	W27	up-regulated
YLR134W	PDC5	W27	up-regulated
YKL153W	YKL153W	W27	up-regulated
YKL152C	GPM1	W27	up-regulated
YLR138W	NHA1	W27	up-regulated
YJR009C	TDH2	W27	up-regulated
YBR058C	UBP14	W27	up-regulated
YGR192C	TDH3	W27	up-regulated
YLR044C	PDC1	W27	up-regulated
YJL052W	TDH1	W27	up-regulated
YOR380W	RDR1	W27	up-regulated
YHR174W	ENO2	W27	up-regulated
YGR254W	ENO1	W27	up-regulated
YOR312C	RPL20b	W27	up-regulated
YLR044C	PDC1	T73 vs hybrids	down-regulated
YLR134W	PDC5	T73 vs hybrids	down-regulated
YGR094W	VAS1	T73 vs hybrids	down-regulated
YLR062C	BUD28	T73 vs hybrids	down-regulated
YGR087C	PDC6	T73 vs hybrids	down-regulated
YBL079W	NUP170	T73 vs hybrids	down-regulated
YOR225W	YOR225W	T73 vs hybrids	down-regulated
YLR388W	RPS29a	T73 vs hybrids	down-regulated
YOR133W	EFT1	T73 vs hybrids	down-regulated
YMR143W	RPS16a	T73 vs hybrids	down-regulated
YLL004W	ORC3	IFO1802-W27 vs T73-Vin7	up-regulated
YMR173W	DDR48	IFO1802-W27 vs T73-Vin7	up-regulated
YER006W	NUG1	IFO1802-W27 vs T73-Vin7	up-regulated
YJR023C	YJR023C	IFO1802-W27 vs T73-Vin7	up-regulated
YLL050C	COF1	IFO1802-W27 vs T73-Vin7	up-regulated
YPL265W	DIP5	IFO1802-W27 vs T73-Vin7	up-regulated
YMR314W	PRE5	IFO1802-W27 vs T73-Vin7	up-regulated
YLR109W	AHP1	IFO1802-W27 vs T73-Vin7	up-regulated
YNL189W	SRP1	IFO1802-W27 vs T73-Vin7	up-regulated
YDR334W	SWR1	IFO1802-W27 vs T73-Vin7	up-regulated
YHR112C	YHR112C	IFO1802-W27 vs T73-Vin7	up-regulated
YOL151W	GRE2	IFO1802-W27 vs T73-Vin7	up-regulated
YJL112W	MDV1	IFO1802-W27 vs T73-Vin7	up-regulated
YER132C	PMD1	wt species vs hybrids	up-regulated
YNL292W	PUS4	wt species vs hybrids	up-regulated
YPL131W	RPL5	wt species vs hybrids	up-regulated
YDR420W	HKR1	wt species vs hybrids	up-regulated
YKL215C	OXP1	wt species vs hybrids	up-regulated
YJL129C	TRK1	wt species vs hybrids	up-regulated
YNR047W	FPK1	wt species vs hybrids	up-regulated
YMR062C	ARG7	wt species vs hybrids	up-regulated
YFL039C	ACT1	wt species vs hybrids	up-regulated
YDR208W	MSS4	wt species vs hybrids	up-regulated
YLL031C	GPI13	wt species vs hybrids	up-regulated
YJR077C	MIR1	wt species vs hybrids	up-regulated
YER003C	PMI40	wt species vs hybrids	up-regulated
YOL017W	ESC8	wt species vs hybrids	up-regulated
YJR001W	AVT1	wt species vs hybrids	up-regulated
YER133W	GLC7	wt species vs hybrids	up-regulated
YOL007C	CSI2	wt species vs hybrids	up-regulated
YGR240C	PFK1	wt species vs hybrids	up-regulated
YLR058C	SHM2	wt species vs hybrids	up-regulated
YIL043C	CBR1	wt species vs hybrids	up-regulated
YDR400W	URH1	wt species vs hybrids	up-regulated
YDR504C	SPG3	wt species vs hybrids	up-regulated
YDR311W	TFB1	wt species vs hybrids	up-regulated
YML086C	ALO1	wt species vs hybrids	up-regulated
YAR047C	YAR047C	wt species vs hybrids	up-regulated
YLR092W	SUL2	wt species vs hybrids	up-regulated
YJR143C	PMT4	wt species vs hybrids	up-regulated
YGR134W	CAF130	wt species vs hybrids	up-regulated
YJR047C	ANB1	wt species vs hybrids	up-regulated
YKL141W	SDH3	wt species vs hybrids	up-regulated
YMR219W	ESC1	wt species vs hybrids	up-regulated
YML001W	YPT7	wt species vs hybrids	up-regulated
YLR466W	YRF1-4	wt species vs hybrids	up-regulated
YGR242W	YGR242W	wt species vs hybrids	up-regulated
YLL010C	PSR1	wt species vs hybrids	up-regulated
YGL041C	YGL041C	wt species vs hybrids	up-regulated
YFR031C-A	RPL2a	wt species vs hybrids	up-regulated
YFL012W-A	YFL012W-A	wt species vs hybrids	up-regulated
YDR214W	AHA1	wt species vs hybrids	up-regulated
YBR058C	UBP14	wt species vs hybrids	up-regulated
YLL024C	SSA2	wt species vs hybrids	up-regulated
YOL058W	ARG1	wt species vs hybrids	up-regulated
YOR133W	EFT1	wt species vs hybrids	up-regulated
YJL152W	YJL152W	wt species vs hybrids	up-regulated
YJR022W	LSM8	wt species vs hybrids	up-regulated
YMR108W	ILV2	wt species vs hybrids	up-regulated
YDR385W	EFT2	wt species vs hybrids	up-regulated
YGR204W	ADE3	wt species vs hybrids	up-regulated
YDL066W	IDP1	wt species vs hybrids	up-regulated
YGR087C	PDC6	wt species vs hybrids	up-regulated
YOR098C	NUP1	wt species vs hybrids	up-regulated
YOL040C	RPS15	wt species vs hybrids	up-regulated
YMR135W-A	YMR135W-A	wt species vs hybrids	up-regulated
YOR034C	AKR2	wt species vs hybrids	up-regulated
YPR080W	TEF1	wt species vs hybrids	up-regulated
YDR224C	HTB1	wt species vs hybrids	up-regulated
YER186C	YER186C	wt species vs hybrids	up-regulated
YLR138W	NHA1	wt species vs hybrids	up-regulated
YPL274W	SAM3	wt species vs hybrids	up-regulated
YKL096W-A	CWP2	wt species vs hybrids	up-regulated
YDR155C	CPR1	wt species vs hybrids	up-regulated
YOL081W	IRA2	wt species vs hybrids	up-regulated
YGL008C	PMA1	wt species vs hybrids	up-regulated
YDL023C	YDL023C	wt species vs hybrids	up-regulated
YML085C	TUB1	wt species vs hybrids	up-regulated
YKR074W	AIM29	wt species vs hybrids	up-regulated
YLL044W	YLL044W	wt species vs hybrids	up-regulated
YHR031C	RRM3	wt species vs hybrids	up-regulated
YAL065C	YAL065C	wt species vs hybrids	up-regulated
YLL048C	YBT1	wt species vs hybrids	up-regulated
YMR116C	ASC1	wt species vs hybrids	up-regulated
YMR205C	PFK2	wt species vs hybrids	up-regulated
YMR242C	RPL20a	wt species vs hybrids	up-regulated
YPR095C	SYT1	wt species vs hybrids	up-regulated
YHR211W	FLO5	wt species vs hybrids	up-regulated
YOL052C-A	DDR2	wt species vs hybrids	up-regulated
YGL102C	YGL102C	wt species vs hybrids	up-regulated
YLR149C	YLR149C	wt species vs hybrids	up-regulated
YMR006C	PLB2	wt species vs hybrids	up-regulated
YNL209W	SSB2	wt species vs hybrids	up-regulated
YGR014W	MSB2	wt species vs hybrids	up-regulated
YJR116W	TDA4	wt species vs hybrids	up-regulated
YJR014W	TMA22	wt species vs hybrids	up-regulated
YBL092W	RPL32	wt species vs hybrids	up-regulated
YMR247C	RKR1	wt species vs hybrids	up-regulated
YNR050C	LYS9	wt species vs hybrids	up-regulated
YJR121W	ATP2	wt species vs hybrids	up-regulated
YGR148C	RPL24b	wt species vs hybrids	up-regulated
YJR125C	ENT3	wt species vs hybrids	up-regulated
YHR021C	RPS27b	wt species vs hybrids	up-regulated
YKL101W	HSL1	wt species vs hybrids	up-regulated
YLR044C	PDC1	wt species vs hybrids	up-regulated
YLR110C	CCW12	wt species vs hybrids	up-regulated
YLR367W	RPS22b	wt species vs hybrids	up-regulated
YOR380W	RDR1	wt species vs hybrids	up-regulated
YOL155C	HPF1	wt species vs hybrids	up-regulated
YBL041W	PRE7	wt species vs hybrids	down-regulated
YBL053W	YBL053W	wt species vs hybrids	down-regulated
YBL061C	IFO1802T5	wt species vs hybrids	down-regulated
YBR076W	ECM8	wt species vs hybrids	down-regulated
YBR171W	SEC66	wt species vs hybrids	down-regulated
YBR242W	YBR242W	wt species vs hybrids	down-regulated
YBR266C	YBR266C	wt species vs hybrids	down-regulated
YDL050C	YDL050C	wt species vs hybrids	down-regulated
YDL051W	LHP1	wt species vs hybrids	down-regulated
YDL053C	PBP4	wt species vs hybrids	down-regulated
YDL142C	CRD1	wt species vs hybrids	down-regulated
YDL175C	AIR2	wt species vs hybrids	down-regulated
YDR075W	PPH3	wt species vs hybrids	down-regulated
YDR130C	FIN1	wt species vs hybrids	down-regulated
YDR152W	GIR2	wt species vs hybrids	down-regulated
YDR179W-A	YDR179W-A	wt species vs hybrids	down-regulated
YDR237W	MRPL7	wt species vs hybrids	down-regulated
YDR257C	RKM4	wt species vs hybrids	down-regulated
YDR268W	MSW1	wt species vs hybrids	down-regulated
YDR434W	GPI17	wt species vs hybrids	down-regulated
YEL072W	RMD6	wt species vs hybrids	down-regulated
YER010C	YER010C	wt species vs hybrids	down-regulated
YER050C	RSM18	wt species vs hybrids	down-regulated
YFL-TYA	Unknown	wt species vs hybrids	down-regulated
YFL063W	YFL063W	wt species vs hybrids	down-regulated
YFR041C	ERJ5	wt species vs hybrids	down-regulated
YGL113W	SLD3	wt species vs hybrids	down-regulated
YGL117W	YGL117W	wt species vs hybrids	down-regulated
YGR004W	PEX31	wt species vs hybrids	down-regulated
YGR096W	TPC1	wt species vs hybrids	down-regulated
YGR154C	GTO1	wt species vs hybrids	down-regulated
YGR165W	MRPS35	wt species vs hybrids	down-regulated
YGR205W	TDA10	wt species vs hybrids	down-regulated
YGR207C	CIR1	wt species vs hybrids	down-regulated
YHL044W	YHL044W	wt species vs hybrids	down-regulated
YHR081W	LRP1	wt species vs hybrids	down-regulated
YHR145C	YHR145C	wt species vs hybrids	down-regulated
YHR209W	CRG1	wt species vs hybrids	down-regulated
YIL010W	DOT5	wt species vs hybrids	down-regulated
YIL060W	YIL060W	wt species vs hybrids	down-regulated
YJL085W	EXO70	wt species vs hybrids	down-regulated
YJL117W	PHO86	wt species vs hybrids	down-regulated
YJL181W	YJL181W	wt species vs hybrids	down-regulated
YJL208C	NUC1	wt species vs hybrids	down-regulated
YJR003C	YJR003C	wt species vs hybrids	down-regulated
YJR044C	VPS55	wt species vs hybrids	down-regulated
YJR111C	YJR111C	wt species vs hybrids	down-regulated
YJR156C	THI11	wt species vs hybrids	down-regulated
YKL223W	YKL223W	wt species vs hybrids	down-regulated
YLL025W	PAU17	wt species vs hybrids	down-regulated
YLL065W	YLL065W	wt species vs hybrids	down-regulated
YLR065C	ENV10	wt species vs hybrids	down-regulated
YLR066W	SPC3	wt species vs hybrids	down-regulated
YLR105C	SEN2	wt species vs hybrids	down-regulated
YLR297W	YLR297W	wt species vs hybrids	down-regulated
YLR319C	BUD6	wt species vs hybrids	down-regulated
YLR334C	YLR334C	wt species vs hybrids	down-regulated
YLR363C	NMD4	wt species vs hybrids	down-regulated
YML077W	BET5	wt species vs hybrids	down-regulated
YML132W	COS3	wt species vs hybrids	down-regulated
YMR225C	MRPL44	wt species vs hybrids	down-regulated
YMR228W	MTF1	wt species vs hybrids	down-regulated
YMR274C	RCE1	wt species vs hybrids	down-regulated
YMR312W	ELP6	wt species vs hybrids	down-regulated
YNL025C	SSN8	wt species vs hybrids	down-regulated
YNL075W	IMP4	wt species vs hybrids	down-regulated
YNL153C	GIM3	wt species vs hybrids	down-regulated
YNR022C	MRPL50	wt species vs hybrids	down-regulated
YNR069C	BSC5	wt species vs hybrids	down-regulated
YOL106W	YOL106W	wt species vs hybrids	down-regulated
YOR021C	SFM1	wt species vs hybrids	down-regulated
YOR060C	SLD7	wt species vs hybrids	down-regulated
YOR166C	SWT1	wt species vs hybrids	down-regulated
YOR212W	STE4	wt species vs hybrids	down-regulated
YOR339C	UBC11	wt species vs hybrids	down-regulated
YPL033C	SRL4	wt species vs hybrids	down-regulated
YPL042C	SSN3	wt species vs hybrids	down-regulated
YPL102C	YPL102C	wt species vs hybrids	down-regulated
YPL227C	ALG5	wt species vs hybrids	down-regulated
YPL254W	HFI1	wt species vs hybrids	down-regulated
YPR020W	ATP20	wt species vs hybrids	down-regulated
YPR070W	MED1	wt species vs hybrids	down-regulated
