# Supplementary material for: Transcriptomic analysis of Saccharomyces cerevisiae x Saccharomyces kudriavzevii hybrids during low temperature winemaking
Source: F1000Res. 2017 Sep 12;6:679. Originally published 2017 May 15. [Version 3] doi: 10.12688/f1000research.11550.3 (PMC5635440; doi:10.12688/f1000research.11550.3)
Supplement: Supplementary file 2 [file f1000research-6-13716-s0001.tgz]

Archive with 1 entries (1 files):
- c07c437e-3d8c-4c8c-b2cd-1edde3068a37.xlsx
