# Supplementary material for: Transcriptomic analysis of Saccharomyces cerevisiae x Saccharomyces kudriavzevii hybrids during low temperature winemaking
Source: F1000Res. 2017 Sep 12;6:679. Originally published 2017 May 15. [Version 3] doi: 10.12688/f1000research.11550.3 (PMC5635440; doi:10.12688/f1000research.11550.3)
Supplement: Supplementary file 2 [file f1000research-6-13716-s0001.tgz › c07c437e-3d8c-4c8c-b2cd-1edde3068a37.xlsx]

## Sheet: Gene ontologies
VIN7	down-regulated
	Gene Ontology term		Cluster frequency	Genome frequency		Corrected	FDR	False	Genes annotated to the term
						P-value		Positives
FUNCTION	ribosomal small subunit binding		2 of 22 genes, 9.1%	4 of 7166 genes, 0.1%		0.00258	0.02	0.02	YMR260C, YNL244C
PROCESS	rRNA export from nucleus		3 of 22 genes, 13.6%	18 of 7166 genes, 0.3%		0.00465	0	0	YML026C, YDR450W,YMR230W
	rRNA transport		3 of 22 genes, 13.6%	18 of 7166 genes, 0.3%		0.00465	0	0	YML026C, YDR450W,YMR230W
	rRNA-containing ribonucleoprotein complex export from nucleus		4 of 22 genes, 18.2%	63 of 7166 genes, 0.9%		0.00824	0	0	YML026C, YDR450W,YER006W, YMR230W
VIN7	up-regulated
FUNCTION	pyruvate decarboxylase activity	GO:0004737	3 of 18 genes, 16.7%	3 of 7166 genes, 0.0%	GO:0004737	5.32e-07	0	0	YLR134W, YLR044C, YGR087C
	thiamine pyrophosphate binding	GO:0030976	3 of 18 genes, 16.7%	8 of 7166 genes, 0.1%	GO:0030976	2.95e-05	0	0	YLR134W, YLR044C, YGR087C
	vitamin binding	GO:0019842	3 of 18 genes, 16.7%	12 of 7166 genes, 0.2%	GO:0019842	0.00011	0	0	YLR134W, YLR044C, YGR087C
	sulfur compound binding	GO:1901681	3 of 18 genes, 16.7%	14 of 7166 genes, 0.2%	GO:1901681	0.00019	0	0	YLR134W, YLR044C, YGR087C
	branched-chain-2-oxoacid decarboxylase activity	GO:0047433	2 of 18 genes, 11.1%	2 of 7166 genes, 0.0%	GO:0047433	0.00023	0	0	YLR134W, YLR044C
	magnesium ion binding	GO:0000287	4 of 18 genes, 22.2%	56 of 7166 genes, 0.8%	GO:0000287	0.00037	0	0	YLR134W, YLR044C, YGR087C,YLR174W
	carboxy-lyase activity	GO:0016831	3 of 18 genes, 16.7%	25 of 7166 genes, 0.3%	GO:0016831	0.00118	0	0	YLR134W, YLR044C, YGR087C
	coenzyme binding	GO:0050662	4 of 18 genes, 22.2%	95 of 7166 genes, 1.3%	GO:0050662	0.00307	0	0	YLR134W, YLR044C, YGR087C,YLR174W
	carbon-carbon lyase activity	GO:0016830	3 of 18 genes, 16.7%	36 of 7166 genes, 0.5%	GO:0016830	0.0036	0	0	YLR134W, YLR044C, YGR087C
PROCESS	aromatic amino acid family catabolic process to alcohol via Ehrlich pathway		3 of 18 genes, 16.7%	4 of 7166 genes, 0.1%		1.07e-05	0	0	YLR134W, YLR044C,YGR087C
	L-phenylalanine catabolic process		3 of 18 genes, 16.7%	5 of 7166 genes, 0.1%		2.68e-05	0	0	YLR134W, YLR044C,YGR087C
	erythrose 4-phosphate/phosphoenolpyruvate family amino acid catabolic process		3 of 18 genes, 16.7%	5 of 7166 genes, 0.1%		2.68e-05	0	0	YLR134W, YLR044C,YGR087C
	L-phenylalanine metabolic process		3 of 18 genes, 16.7%	8 of 7166 genes, 0.1%		0.00014	0	0	YLR134W, YLR044C,YGR087C
	erythrose 4-phosphate/phosphoenolpyruvate family amino acid metabolic process		3 of 18 genes, 16.7%	8 of 7166 genes, 0.1%		0.00014	0	0	YLR134W, YLR044C,YGR087C
	amino acid catabolic process to alcohol via Ehrlich pathway		3 of 18 genes, 16.7%	10 of 7166 genes, 0.1%		0.00031	0	0	YLR134W, YLR044C,YGR087C
	tryptophan catabolic process		3 of 18 genes, 16.7%	10 of 7166 genes, 0.1%		0.00031	0	0	YLR134W, YLR044C,YGR087C
	indole-containing compound catabolic process		3 of 18 genes, 16.7%	10 of 7166 genes, 0.1%		0.00031	0	0	YLR134W, YLR044C,YGR087C
	indolalkylamine catabolic process		3 of 18 genes, 16.7%	10 of 7166 genes, 0.1%		0.00031	0	0	YLR134W, YLR044C,YGR087C
	amino acid catabolic process via Ehrlich pathway		3 of 18 genes, 16.7%	11 of 7166 genes, 0.2%		0.00043	0	0	YLR134W, YLR044C,YGR087C
	aromatic amino acid family catabolic process		3 of 18 genes, 16.7%	11 of 7166 genes, 0.2%		0.00043	0	0	YLR134W, YLR044C,YGR087C
	branched-chain amino acid catabolic process		3 of 18 genes, 16.7%	11 of 7166 genes, 0.2%		0.00043	0	0	YLR134W, YLR044C,YGR087C
	cellular biogenic amine catabolic process		3 of 18 genes, 16.7%	14 of 7166 genes, 0.2%		0.00096	0	0	YLR134W, YLR044C,YGR087C
	ethanol metabolic process		3 of 18 genes, 16.7%	15 of 7166 genes, 0.2%		0.0012	0	0	YLR134W, YLR044C,YGR087C
	tryptophan metabolic process		3 of 18 genes, 16.7%	16 of 7166 genes, 0.2%		0.00147	0	0	YLR134W, YLR044C,YGR087C
	indolalkylamine metabolic process		3 of 18 genes, 16.7%	16 of 7166 genes, 0.2%		0.00147	0	0	YLR134W, YLR044C,YGR087C
	primary alcohol metabolic process		3 of 18 genes, 16.7%	16 of 7166 genes, 0.2%		0.00147	0	0	YLR134W, YLR044C,YGR087C
	indole-containing compound metabolic process		3 of 18 genes, 16.7%	16 of 7166 genes, 0.2%		0.00147	0	0	YLR134W, YLR044C,YGR087C
	amine catabolic process		3 of 18 genes, 16.7%	17 of 7166 genes, 0.2%		0.00178	0	0	YLR134W, YLR044C,YGR087C
	branched-chain amino acid metabolic process		3 of 18 genes, 16.7%	25 of 7166 genes, 0.3%		0.00597	0	0	YLR134W, YLR044C,YGR087C
	aromatic amino acid family metabolic process		3 of 18 genes, 16.7%	27 of 7166 genes, 0.4%		0.00757	0.0076	0.16	YLR134W, YLR044C,YGR087C
W27	down-regulated
W27	up-regulated
COMPONENT	phosphopyruvate hydratase complex		2 of 20 genes, 10.0%	5 of 7166 genes, 0.1%		0.00316	0.12	0.12	YHR174W, YGR254W
FUNCTION	glyceraldehyde-3-phosphate dehydrogenase (NAD+) (phosphorylating) activity		3 of 20 genes, 15.0%	3 of 7166 genes, 0.0%		7.43e-07	0	0	YJR009C, YGR192C,YJL052W
	glyceraldehyde-3-phosphate dehydrogenase (NAD(P)+) (phosphorylating) activity		3 of 20 genes, 15.0%	3 of 7166 genes, 0.0%		7.43e-07	0	0	YJR009C, YGR192C,YJL052W
	coenzyme binding		5 of 20 genes, 25.0%	95 of 7166 genes, 1.3%		0.00019	0	0	YLR134W, YJR009C,YGR192C, YJL052W,YLR044C
	branched-chain-2-oxoacid decarboxylase activity		2 of 20 genes, 10.0%	2 of 7166 genes, 0.0%		0.00029	0	0	YLR134W, YLR044C
	magnesium ion binding		4 of 20 genes, 20.0%	56 of 7166 genes, 0.8%		0.00059	0	0	YLR134W, YHR174W,YGR254W, YLR044C
	NADP binding		3 of 20 genes, 15.0%	18 of 7166 genes, 0.3%		0.00059	0	0	YJR009C, YGR192C,YJL052W
	pyruvate decarboxylase activity		2 of 20 genes, 10.0%	3 of 7166 genes, 0.0%		0.00088	0	0	YLR134W, YLR044C
	oxidoreductase activity, acting on the aldehyde or oxo group of donors, NAD or NADP as acceptor		3 of 20 genes, 15.0%	22 of 7166 genes, 0.3%		0.0011	0	0	YJR009C, YGR192C,YJL052W
	cofactor binding		5 of 20 genes, 25.0%	145 of 7166 genes, 2.0%		0.00153	0	0	YLR134W, YJR009C,YGR192C, YJL052W,YLR044C
	oxidoreductase activity, acting on the aldehyde or oxo group of donors		3 of 20 genes, 15.0%	29 of 7166 genes, 0.4%		0.00259	0	0	YJR009C, YGR192C,YJL052W
	NAD binding		3 of 20 genes, 15.0%	29 of 7166 genes, 0.4%		0.00259	0	0	YJR009C, YGR192C,YJL052W
	phosphopyruvate hydratase activity		2 of 20 genes, 10.0%	5 of 7166 genes, 0.1%		0.00294	0	0	YHR174W, YGR254W
	thiamine pyrophosphate binding		2 of 20 genes, 10.0%	8 of 7166 genes, 0.1%		0.0082	0.0031	0.04	YLR134W, YLR044C
	lyase activity		4 of 20 genes, 20.0%	113 of 7166 genes, 1.6%		0.00934	0.0029	0.04	YLR134W, YHR174W,YGR254W, YLR044C
PROCESS	glucose metabolic process		10 of 20 genes, 50.0%	67 of 7166 genes, 0.9%		1.16e-13	0	0	YHR174W, YGR192C, YJL052W, YLR044C,YLR134W, YCR012W, YJR009C, YKL152C,YGR254W, YBR058C
	ADP metabolic process		9 of 20 genes, 45.0%	42 of 7166 genes, 0.6%		1.39e-13	0	0	YHR174W, YGR192C, YJL052W, YLR044C,YLR134W, YCR012W, YJR009C, YKL152C,YGR254W
	purine nucleoside diphosphate metabolic process		9 of 20 genes, 45.0%	43 of 7166 genes, 0.6%		1.76e-13	0	0	YHR174W, YGR192C, YJL052W, YLR044C,YLR134W, YCR012W, YJR009C, YKL152C,YGR254W
	purine ribonucleoside diphosphate metabolic process		9 of 20 genes, 45.0%	43 of 7166 genes, 0.6%		1.76e-13	0	0	YHR174W, YGR192C, YJL052W, YLR044C,YLR134W, YCR012W, YJR009C, YKL152C,YGR254W
	ribonucleoside diphosphate metabolic process		9 of 20 genes, 45.0%	43 of 7166 genes, 0.6%		1.76e-13	0	0	YHR174W, YGR192C, YJL052W, YLR044C,YLR134W, YCR012W, YJR009C, YKL152C,YGR254W
	nucleoside diphosphate metabolic process		9 of 20 genes, 45.0%	48 of 7166 genes, 0.7%		5.21e-13	0	0	YHR174W, YGR192C, YJL052W, YLR044C,YLR134W, YCR012W, YJR009C, YKL152C,YGR254W
	pyruvate metabolic process		9 of 20 genes, 45.0%	49 of 7166 genes, 0.7%		6.37e-13	0	0	YHR174W, YGR192C, YJL052W, YLR044C,YLR134W, YCR012W, YJR009C, YKL152C,YGR254W
	hexose metabolic process		10 of 20 genes, 50.0%	83 of 7166 genes, 1.2%		1.11e-12	0	0	YHR174W, YGR192C, YJL052W, YLR044C,YLR134W, YCR012W, YJR009C, YKL152C,YGR254W, YBR058C
	gluconeogenesis		8 of 20 genes, 40.0%	32 of 7166 genes, 0.4%		1.98e-12	0	0	YHR174W, YGR192C, YJL052W, YCR012W,YJR009C, YKL152C, YGR254W, YBR058C
	hexose biosynthetic process		8 of 20 genes, 40.0%	32 of 7166 genes, 0.4%		1.98e-12	0	0	YHR174W, YGR192C, YJL052W, YCR012W,YJR009C, YKL152C, YGR254W, YBR058C
	monosaccharide biosynthetic process		8 of 20 genes, 40.0%	33 of 7166 genes, 0.5%		2.61e-12	0	0	YHR174W, YGR192C, YJL052W, YCR012W,YJR009C, YKL152C, YGR254W, YBR058C
	monosaccharide metabolic process		10 of 20 genes, 50.0%	92 of 7166 genes, 1.3%		3.27e-12	0	0	YHR174W, YGR192C, YJL052W, YLR044C,YLR134W, YCR012W, YJR009C, YKL152C,YGR254W, YBR058C
	nicotinamide nucleotide metabolic process		9 of 20 genes, 45.0%	85 of 7166 genes, 1.2%		1.21e-10	0	0	YHR174W, YGR192C, YJL052W, YLR044C,YLR134W, YCR012W, YJR009C, YKL152C,YGR254W
	pyridine nucleotide metabolic process		9 of 20 genes, 45.0%	86 of 7166 genes, 1.2%		1.35e-10	0	0	YHR174W, YGR192C, YJL052W, YLR044C,YLR134W, YCR012W, YJR009C, YKL152C,YGR254W
	ATP metabolic process		9 of 20 genes, 45.0%	97 of 7166 genes, 1.4%		4.15e-10	0	0	YHR174W, YGR192C, YJL052W, YLR044C,YLR134W, YCR012W, YJR009C, YKL152C,YGR254W
	glycolytic process		7 of 20 genes, 35.0%	33 of 7166 genes, 0.5%		4.41e-10	0	0	YJR009C, YCR012W, YKL152C, YHR174W,YGR192C, YGR254W, YJL052W
	ATP generation from ADP		7 of 20 genes, 35.0%	33 of 7166 genes, 0.5%		4.41e-10	0	0	YJR009C, YCR012W, YKL152C, YHR174W,YGR192C, YGR254W, YJL052W
	pyridine-containing compound metabolic process		9 of 20 genes, 45.0%	98 of 7166 genes, 1.4%		4.56e-10	0	0	YHR174W, YGR192C, YJL052W, YLR044C,YLR134W, YCR012W, YJR009C, YKL152C,YGR254W
	oxidoreduction coenzyme metabolic process		9 of 20 genes, 45.0%	100 of 7166 genes, 1.4%		5.5e-10	0	0	YHR174W, YGR192C, YJL052W, YLR044C,YLR134W, YCR012W, YJR009C, YKL152C,YGR254W
	nucleoside diphosphate phosphorylation		7 of 20 genes, 35.0%	34 of 7166 genes, 0.5%		5.55e-10	0	0	YJR009C, YCR012W, YKL152C, YHR174W,YGR192C, YGR254W, YJL052W
	purine ribonucleoside triphosphate metabolic process		9 of 20 genes, 45.0%	101 of 7166 genes, 1.4%		6.03e-10	0	0	YHR174W, YGR192C, YJL052W, YLR044C,YLR134W, YCR012W, YJR009C, YKL152C,YGR254W
	purine nucleoside triphosphate metabolic process		9 of 20 genes, 45.0%	103 of 7166 genes, 1.4%		7.22e-10	0	0	YHR174W, YGR192C, YJL052W, YLR044C,YLR134W, YCR012W, YJR009C, YKL152C,YGR254W
	ribonucleoside triphosphate metabolic process		9 of 20 genes, 45.0%	105 of 7166 genes, 1.5%		8.62e-10	0	0	YHR174W, YGR192C, YJL052W, YLR044C,YLR134W, YCR012W, YJR009C, YKL152C,YGR254W
	single-organism carbohydrate catabolic process		9 of 20 genes, 45.0%	105 of 7166 genes, 1.5%		8.62e-10	0	0	YHR174W, YGR192C, YJL052W, YLR044C,YLR134W, YCR012W, YJR009C, YKL152C,YGR254W
	nucleotide phosphorylation		7 of 20 genes, 35.0%	39 of 7166 genes, 0.5%		1.57e-09	0	0	YJR009C, YCR012W, YKL152C, YHR174W,YGR192C, YGR254W, YJL052W
	nucleoside triphosphate metabolic process		9 of 20 genes, 45.0%	114 of 7166 genes, 1.6%		1.83e-09	0	0	YHR174W, YGR192C, YJL052W, YLR044C,YLR134W, YCR012W, YJR009C, YKL152C,YGR254W
	purine nucleoside monophosphate metabolic process		9 of 20 genes, 45.0%	120 of 7166 genes, 1.7%		2.94e-09	0	0	YHR174W, YGR192C, YJL052W, YLR044C,YLR134W, YCR012W, YJR009C, YKL152C,YGR254W
	purine ribonucleoside monophosphate metabolic process		9 of 20 genes, 45.0%	120 of 7166 genes, 1.7%		2.94e-09	0	0	YHR174W, YGR192C, YJL052W, YLR044C,YLR134W, YCR012W, YJR009C, YKL152C,YGR254W
	carbohydrate catabolic process		9 of 20 genes, 45.0%	120 of 7166 genes, 1.7%		2.94e-09	0	0	YHR174W, YGR192C, YJL052W, YLR044C,YLR134W, YCR012W, YJR009C, YKL152C,YGR254W
	generation of precursor metabolites and energy		10 of 20 genes, 50.0%	189 of 7166 genes, 2.6%		5.04e-09	0	0	YHR174W, YGR192C, YJL052W, YLR044C,YLR134W, YCR012W, YJR009C, YER133W,YKL152C, YGR254W
	purine ribonucleoside metabolic process		9 of 20 genes, 45.0%	135 of 7166 genes, 1.9%		8.6e-09	0	0	YHR174W, YGR192C, YJL052W, YLR044C,YLR134W, YCR012W, YJR009C, YKL152C,YGR254W
	ribonucleoside monophosphate metabolic process		9 of 20 genes, 45.0%	136 of 7166 genes, 1.9%		9.2e-09	0	0	YHR174W, YGR192C, YJL052W, YLR044C,YLR134W, YCR012W, YJR009C, YKL152C,YGR254W
	purine nucleoside metabolic process		9 of 20 genes, 45.0%	136 of 7166 genes, 1.9%		9.2e-09	0	0	YHR174W, YGR192C, YJL052W, YLR044C,YLR134W, YCR012W, YJR009C, YKL152C,YGR254W
	nucleoside monophosphate metabolic process		9 of 20 genes, 45.0%	139 of 7166 genes, 1.9%		1.12e-08	0	0	YHR174W, YGR192C, YJL052W, YLR044C,YLR134W, YCR012W, YJR009C, YKL152C,YGR254W
	purine ribonucleotide metabolic process		9 of 20 genes, 45.0%	139 of 7166 genes, 1.9%		1.12e-08	0	0	YHR174W, YGR192C, YJL052W, YLR044C,YLR134W, YCR012W, YJR009C, YKL152C,YGR254W
	purine nucleotide metabolic process		9 of 20 genes, 45.0%	143 of 7166 genes, 2.0%		1.45e-08	0	0	YHR174W, YGR192C, YJL052W, YLR044C,YLR134W, YCR012W, YJR009C, YKL152C,YGR254W
	ribonucleoside metabolic process		9 of 20 genes, 45.0%	149 of 7166 genes, 2.1%		2.1e-08	0	0	YHR174W, YGR192C, YJL052W, YLR044C,YLR134W, YCR012W, YJR009C, YKL152C,YGR254W
	ribonucleotide metabolic process		9 of 20 genes, 45.0%	152 of 7166 genes, 2.1%		2.52e-08	0	0	YHR174W, YGR192C, YJL052W, YLR044C,YLR134W, YCR012W, YJR009C, YKL152C,YGR254W
	nucleoside metabolic process		9 of 20 genes, 45.0%	156 of 7166 genes, 2.2%		3.18e-08	0	0	YHR174W, YGR192C, YJL052W, YLR044C,YLR134W, YCR012W, YJR009C, YKL152C,YGR254W
	single-organism carbohydrate metabolic process		11 of 20 genes, 55.0%	316 of 7166 genes, 4.4%		3.24e-08	0	0	YHR174W, YGR192C, YJL052W, YLR044C,YLR134W, YCR012W, YJR009C, YER133W,YKL152C, YGR254W, YBR058C
	carbohydrate biosynthetic process		8 of 20 genes, 40.0%	101 of 7166 genes, 1.4%		3.44e-08	0	0	YHR174W, YGR192C, YJL052W, YCR012W,YJR009C, YKL152C, YGR254W, YBR058C
	glycosyl compound metabolic process		9 of 20 genes, 45.0%	161 of 7166 genes, 2.2%		4.23e-08	0	0	YHR174W, YGR192C, YJL052W, YLR044C,YLR134W, YCR012W, YJR009C, YKL152C,YGR254W
	purine-containing compound metabolic process		9 of 20 genes, 45.0%	166 of 7166 genes, 2.3%		5.57e-08	0	0	YHR174W, YGR192C, YJL052W, YLR044C,YLR134W, YCR012W, YJR009C, YKL152C,YGR254W
	ribose phosphate metabolic process		9 of 20 genes, 45.0%	172 of 7166 genes, 2.4%		7.67e-08	0	0	YHR174W, YGR192C, YJL052W, YLR044C,YLR134W, YCR012W, YJR009C, YKL152C,YGR254W
	small molecule biosynthetic process		11 of 20 genes, 55.0%	357 of 7166 genes, 5.0%		1.2e-07	0	0	YHR174W, YGR192C, YJL052W, YLR044C,YNR050C, YLR134W, YCR012W, YJR009C,YKL152C, YGR254W, YBR058C
	monocarboxylic acid metabolic process		9 of 20 genes, 45.0%	181 of 7166 genes, 2.5%		1.21e-07	0	0	YHR174W, YGR192C, YJL052W, YLR044C,YLR134W, YCR012W, YJR009C, YKL152C,YGR254W
	coenzyme metabolic process		9 of 20 genes, 45.0%	185 of 7166 genes, 2.6%		1.47e-07	0	0	YHR174W, YGR192C, YJL052W, YLR044C,YLR134W, YCR012W, YJR009C, YKL152C,YGR254W
	carbohydrate metabolic process		11 of 20 genes, 55.0%	369 of 7166 genes, 5.1%		1.72e-07	0	0	YHR174W, YGR192C, YJL052W, YLR044C,YLR134W, YCR012W, YJR009C, YER133W,YKL152C, YGR254W, YBR058C
	cofactor metabolic process		9 of 20 genes, 45.0%	215 of 7166 genes, 3.0%		5.61e-07	0	0	YHR174W, YGR192C, YJL052W, YLR044C,YLR134W, YCR012W, YJR009C, YKL152C,YGR254W
	nucleotide metabolic process		9 of 20 genes, 45.0%	232 of 7166 genes, 3.2%		1.1e-06	0	0	YHR174W, YGR192C, YJL052W, YLR044C,YLR134W, YCR012W, YJR009C, YKL152C,YGR254W
	nucleoside phosphate metabolic process		9 of 20 genes, 45.0%	237 of 7166 genes, 3.3%		1.32e-06	0	0	YHR174W, YGR192C, YJL052W, YLR044C,YLR134W, YCR012W, YJR009C, YKL152C,YGR254W
	nucleobase-containing small molecule metabolic process		9 of 20 genes, 45.0%	262 of 7166 genes, 3.7%		3.2e-06	0	0	YHR174W, YGR192C, YJL052W, YLR044C,YLR134W, YCR012W, YJR009C, YKL152C,YGR254W
	carboxylic acid metabolic process		10 of 20 genes, 50.0%	443 of 7166 genes, 6.2%		2.07e-05	0	0	YHR174W, YGR192C, YJL052W, YLR044C,YNR050C, YLR134W, YCR012W, YJR009C,YKL152C, YGR254W
	oxoacid metabolic process		10 of 20 genes, 50.0%	459 of 7166 genes, 6.4%		2.9e-05	0	0	YHR174W, YGR192C, YJL052W, YLR044C,YNR050C, YLR134W, YCR012W, YJR009C,YKL152C, YGR254W
	organic acid metabolic process		10 of 20 genes, 50.0%	461 of 7166 genes, 6.4%		3.03e-05	0	0	YHR174W, YGR192C, YJL052W, YLR044C,YNR050C, YLR134W, YCR012W, YJR009C,YKL152C, YGR254W
	carbohydrate derivative metabolic process		9 of 20 genes, 45.0%	375 of 7166 genes, 5.2%		7.17e-05	0	0	YHR174W, YGR192C, YJL052W, YLR044C,YLR134W, YCR012W, YJR009C, YKL152C,YGR254W
	single-organism catabolic process		9 of 20 genes, 45.0%	415 of 7166 genes, 5.8%		0.00017	0	0	YHR174W, YGR192C, YJL052W, YLR044C,YLR134W, YCR012W, YJR009C, YKL152C,YGR254W
	organophosphate metabolic process		9 of 20 genes, 45.0%	419 of 7166 genes, 5.8%		0.00018	0	0	YHR174W, YGR192C, YJL052W, YLR044C,YLR134W, YCR012W, YJR009C, YKL152C,YGR254W
	organic substance catabolic process		11 of 20 genes, 55.0%	749 of 7166 genes, 10.5%		0.00027	0	0	YHR174W, YGR192C, YJL052W, YLR044C,YLR134W, YCR012W, YJR009C, YER133W,YKL152C, YGR254W, YBR058C
	small molecule metabolic process		11 of 20 genes, 55.0%	840 of 7166 genes, 11.7%		0.00088	0	0	YHR174W, YGR192C, YJL052W, YLR044C,YNR050C, YLR134W, YCR012W, YJR009C,YKL152C, YGR254W, YBR058C
	catabolic process		11 of 20 genes, 55.0%	860 of 7166 genes, 12.0%		0.00112	0	0	YHR174W, YGR192C, YJL052W, YLR044C,YLR134W, YCR012W, YJR009C, YER133W,YKL152C, YGR254W, YBR058C
	phosphate-containing compound metabolic process		10 of 20 genes, 50.0%	742 of 7166 genes, 10.4%		0.0025	0	0	YHR174W, YGR192C, YJL052W, YLR044C,YLR134W, YCR012W, YJR009C, YER133W,YKL152C, YGR254W
	single-organism biosynthetic process		11 of 20 genes, 55.0%	935 of 7166 genes, 13.0%		0.00256	0	0	YHR174W, YGR192C, YJL052W, YLR044C,YNR050C, YLR134W, YCR012W, YJR009C,YKL152C, YGR254W, YBR058C
	phosphorus metabolic process		10 of 20 genes, 50.0%	763 of 7166 genes, 10.6%		0.00321	0	0	YHR174W, YGR192C, YJL052W, YLR044C,YLR134W, YCR012W, YJR009C, YER133W,YKL152C, YGR254W
	phosphorylation		7 of 20 genes, 35.0%	362 of 7166 genes, 5.1%		0.00925	0.0006	0.04	YJR009C, YCR012W, YKL152C, YHR174W,YGR192C, YGR254W, YJL052W
